# Supplementary material for: In Vitro Assessment of Penicillium expansum Sensitivity to Difenoconazole
Source: Microorganisms. 2024 Oct 28;12(11):2169. doi: 10.3390/microorganisms12112169 (PMC11596040; doi:10.3390/microorganisms12112169)
Supplement: Supplementary file 1 [file microorganisms-12-02169-s001.zip]

Archive with 1 entries (1 files):
- microorganisms-3259941-supplementary.pdf
